# Supplementary material for: Factors Distinguishing Proximal and Distal Internal Carotid Artery Occlusions in Patients with Acute Ischemic Stroke
Source: Diagnostics (Basel). 2022 Feb 14;12(2):494. doi: 10.3390/diagnostics12020494 (PMC8871289; doi:10.3390/diagnostics12020494)
Supplement: Supplementary file 1 [file diagnostics-12-00494-s001.zip]

Archive with 1 entries (1 files):
- diagnostics-1519635-supplementary.pdf
